# Supplementary material for: Galactose in the Post-Weaning Diet Programs Improved Circulating Adiponectin Concentrations and Skeletal Muscle Insulin Signaling
Source: Int J Mol Sci. 2022 Sep 6;23(18):10207. doi: 10.3390/ijms231810207 (PMC9499164; doi:10.3390/ijms231810207)
Supplement: Supplementary file 1 [file ijms-23-10207-s001.zip]

Archive with 1 entries (1 files):
- ijms-1849842-supplementary.pdf
